# Supplementary material for: Ketamine and Esketamine in Obsessive–Compulsive Disorder: A Scoping Review of Clinical and Mechanistic Evidence
Source: Pharmaceuticals (Basel). 2026 Apr 16;19(4):628. doi: 10.3390/ph19040628 (PMC13119091; doi:10.3390/ph19040628)
Supplement: Supplementary file 1 [file pharmaceuticals-19-00628-s001.zip]

Archive with 1 entries (1 files):
- pharmaceuticals-4239689-supplementary.pdf
